# Supplementary material for: A Novel Aptamer-Imprinted Polymer-Based Electrochemical Biosensor for the Detection of Lead in Aquatic Products
Source: Molecules. 2022 Dec 26;28(1):196. doi: 10.3390/molecules28010196 (PMC9822230; doi:10.3390/molecules28010196)
Supplement: Supplementary file 1 [file molecules-28-00196-s001.zip]

Archive with 1 entries (1 files):
- molecules-2093826-supplementary.pdf
